# Supplementary material for: Association between Lifestyle Modification and All-Cause, Cardiovascular, and Premature Mortality in Individuals with Non-Alcoholic Fatty Liver Disease
Source: Nutrients. 2024 Jun 28;16(13):2063. doi: 10.3390/nu16132063 (PMC11243540; doi:10.3390/nu16132063)
Supplement: Supplementary file 1 [file nutrients-16-02063-s001.zip]

Archive with 12 entries (12 files):
- Supplementary materials/Figure S1.png
- Supplementary materials/Figure S10.tif
- Supplementary materials/Figure S11.tiff
- Supplementary materials/Figure S2.tiff
- Supplementary materials/Figure S3.tif
- Supplementary materials/Figure S4.jpg
- Supplementary materials/Figure S5.tiff
- Supplementary materials/Figure S6.tiff
- Supplementary materials/Figure S7.tiff
- Supplementary materials/Figure S8.tiff
- Supplementary materials/Figure S9.tiff
- Supplementary materials/Table S1.docx
